# Supplementary material for: Triangle-Mesh-Rasterization-Projection (TMRP): An Algorithm to Project a Point Cloud onto a Consistent, Dense and Accurate 2D Raster Image
Source: Sensors (Basel). 2023 Aug 8;23(16):7030. doi: 10.3390/s23167030 (PMC10458127; doi:10.3390/s23167030)
Supplement: Supplementary file 1 [file sensors-23-07030-s001.zip]

Archive with 1 entries (1 files):
- sensors-2516022-supplementary.pdf
